# Supplementary material for: Short-term functional outcome in psychotic patients: results of the Turku early psychosis study (TEPS)
Source: BMC Psychiatry. 2021 Dec 2;21:602. doi: 10.1186/s12888-021-03516-4 (PMC8641211; doi:10.1186/s12888-021-03516-4)
Supplement: Supplementary file 2 — Additional file 2: Supplementary Table 1. Repeated bivariate measure ANOVA of functional outcomes for sociodemographic characteristics by diagnostic groups. Significant p values bolded. [file 12888_2021_3516_MOESM2_ESM.xlsx]

## Sheet: Sheet1
Supplementary Table 1. Repeated bivariate measure ANOVA of functional outcomes for sociodemographic characteristics by diagnostic groups. Significant p values bolded.
Total sample*	ALL (n=194)					FEP† (n=130)					CHR-P‡ (n=60)					CHR-N§ (n=47)
	B	t	p	CI95%		B	t	p	CI95%		B	t	p	CI95%		B	t	p	CI95%
Gender (n=237)			0.001					0.024					0.014					0.211
GAFT0
Male	-5.39712	-3.21491	0.00148967	-8.70465	-2.08959	-6.14041	-2.46808	0.0149144	-11.0636	-1.21724	-5.97701	-2.39452	0.0199528	-10.9754	-0.978623	-1.00182	-0.374606	0.709713	-6.38818	4.38454
Female	-					-					-					-
GAFT1
Male	-5.80936	-2.59404	0.0100866	-10.2216	-1.3971	-4.86081	-1.47284	0.143267	-11.3915	1.66987	-7.07241	-1.83962	0.0710335	-14.7709	0.626056	-6.8	-1.45285	0.153204	-16.2269	2.62694
Female	-					-					-					-
GAFT2
Male	-6.91961	-2.88155	0.0043267	-11.6508	-2.18847	-6.61644	-1.91326	0.0579662	-13.4596	0.226732	-8.17701	-1.86314	0.067597	-16.9655	0.611454	-5.59091	-1.09945	0.277419	-15.833	4.65119
Female	-					-					-					-
Marital status (n=237)			0.005					<0,001					0.96					0.497
GAFT0
Single	-5.37835	-2.9315	0.00370921	-8.99303	-1.76368	-7.51703	-2.74932	0.00684321	-12.9274	-2.10666	-2.26331	-0.787232	0.434407	-8.02043	3.49382	-1.33333	-0.480578	0.633144	-6.92133	4.25466
Nonsingle	-					-					-					-
GAFT1
Single	-4.52035	-1.84063	0.0669472	-9.35889	0.318198	-10.9023	-3.07253	0.00259769	-17.9238	-3.88084	-0.0168067	-0.00384777	0.996943	-8.7634	8.72979	6.31373	1.29291	0.202642	-3.52187	16.1493
Nonsingle	-					-					-					-
GAFT2
Single	-6.08615	-2.31317	0.0215852	-11.2699	-0.902387	-13.2464	-3.58643	<0.001	-20.5551	-5.93769	1.78431	0.357984	0.721678	-8.19667	11.7653	2.62549	0.491944	0.62515	-8.12372	13.3747
Nonsingle	-					-					-					-
Confidants	ALL (n=237)					FEP† (n=104)					CHR-P‡ (n=48)					CHR-N§ (n=42)
Confidant support (n=194)¤			0.005					0.001					0.765					0.728
GAFT0	0.136354	1.60649	0.10981	-0.0310571	0.303764	0.252908	2.12925	0.0356404	0.0173125	0.488504	0.026775	0.194524	0.846622	-0.250287	0.303837	0.142177	0.865521	0.391915	-0.18982	0.474175
GAFT1	0.368801	3.28007	0.00123239	0.147031	0.590571	0.549543	3.73167	<0.001	0.257445	0.841641	0.179244	0.861739	0.393301	-0.239443	0.597931	-0.056981	-0.17486	0.862071	-0.71558	0.601618
GAFT2	0.262789	2.1156	0.0356677	0.0177884	0.507789	0.442037	2.71289	0.00783066	0.118847	0.765227	-0.0645591	-0.272324	0.786592	-0.541751	0.412632	0.177859	0.499144	0.620412	-0.542307	0.898025
Age (n=237)			0.244					0.114					0.973					0.462
GAFT0
18-23	-1.14962	-0.552235	0.581319	-5.2512	2.95196	-2.75731	-0.88271	0.379074	-8.93899	3.42438	0.760369	0.234286	0.815617	-5.74108	7.26182	-1.69481	-0.559645	0.57856	-7.79806	4.40845
24-29	-0.654525	-0.287661	0.773863	-5.13748	3.82843	-2.5594	-0.795812	0.427638	-8.92393	3.80513	3.07143	0.806258	0.423505	-4.55989	10.7027	4.94156	1.3846	0.173158	-2.2512	12.1343
30-49	-					-					-					-
GAFT1
18-23	-3.51765	-1.27986	0.201873	-8.93279	1.89749	-6.83949	-1.69103	0.0933034	-14.8436	1.1646	2.3894	0.490986	0.625355	-7.35945	12.1383	-1.17532	-0.208342	0.835923	-12.5446	10.194
24-29	-1.84118	-0.612903	0.540541	-7.75983	4.07748	-6.15273	-1.47753	0.142029	-14.3936	2.08811	7.07143	1.23793	0.220906	-4.37165	18.5145	2.46104	0.370173	0.71303	-10.9378	15.8599
30-49	-					-					-					-
GAFT2
18-23	-5.97798	-2.0353	0.0429579	-11.7649	-0.191075	-9.23552	-2.18331	0.0308659	-17.6067	-0.864363	-2.74424	-0.492399	0.624362	-13.9087	8.42023	-3.26623	-0.54243	0.590259	-15.4017	8.86927
24-29	-5.7819	-1.80107	0.0729903	-12.1069	0.543084	-7.84349	-1.80096	0.0741012	-16.4623	0.775272	-7.42857	-1.13556	0.260977	-20.5333	5.67615	3.37013	0.474908	0.637201	-10.9317	17.672
30-49	-					-					-					-
Living situation (n=237)			0.139					0.008					0.626					0.527
GAFT0
Alone	1.55758	0.436399	0.662955	-5.47468	8.58983	5.45161	1.04153	0.299641	-4.90761	15.8108	0.0512821	0.00833193	0.993382	-12.2834	12.3859	-3	-0.620189	0.538407	-12.7552	6.75522
Own family/children	5.18779	1.40785	0.16052	-2.07253	12.4481	12.7632	2.35489	0.0200858	2.03658	23.4897	-0.722222	-0.114733	0.909074	-13.3373	11.8928	-4.9	-0.97846	0.33332	-14.9993	5.19933
Parents/sisters	-0.897436	-0.227789	0.820012	-8.65992	6.86505	5.5	0.950106	0.343892	-5.9568	16.9568	-4.25	-0.652268	0.516945	-17.3078	8.8078	-10.8333	-1.88589	0.0660767	-22.4181	0.751398
Other persons	-					-					-					-
GAFT1
Alone	-0.636364	-0.133261	0.894103	-10.0451	8.77241	-0.193548	-0.0278472	0.977828	-13.9492	13.5621	5.91026	0.629435	0.53167	-12.9073	24.7278	-5.18182	-0.585043	0.561576	-23.044	12.6803
Own family/children	2.03662	0.41309	0.679924	-7.67729	11.7505	7.68421	1.06772	0.287705	-6.55924	21.9277	5.11111	0.532229	0.596711	-14.1342	24.3564	-12.1	-1.31958	0.193959	-30.5922	6.39225
Parents/sisters	-2.27179	-0.430983	0.666883	-12.6576	8.11398	-1.38095	-0.179653	0.857716	-16.594	13.8321	3.66667	0.36887	0.713641	-16.2541	23.5874	-6.5	-0.617974	0.539852	-27.7121	14.7121
Other persons	-					-					-					-
GAFT2											11.1154	1.05596	0.295604	-9.97989	32.2107	-1.27273	-0.131338	0.89612	-20.8154	18.27
Alone	0.0909091	0.017793	0.985819	-9.97579	10.1576	-3.04032	-0.426527	0.670458	-17.1477	11.0671	4.55556	0.423158	0.67383	-17.0192	26.1303	-6.4	-0.63794	0.526896	-26.6321	13.8321
Own family/children	4.65634	0.882725	0.378303	-5.73684	15.0495	10.0921	1.36733	0.173975	-4.51555	24.6998	4.25	0.381389	0.704384	-18.082	26.582	-5.83333	-0.506901	0.614814	-29.0411	17.3744
Parents/sisters	-2.37436	-0.421001	0.674146	-13.4864	8.73766	-3.10714	-0.394141	0.694149	-18.7092	12.4949	-					-
Other persons	-					-
Basic education (n=237)			<0,001					0.037					0.104					0.001
GAFT0
Comprehensive school or less	-1.89031	-1.04457	0.297309	-5.45576	1.67514	0.844524	0.308722	0.758043	-4.56905	6.2581	-6.16	-2.36366	0.0215906	-11.3807	-0.93929	-3.54037	-1.2896	0.203926	-9.07319	1.99245
High school	-2.67357	-0.923854	0.356522	-8.37532	3.02818	-0.892655	-0.23051	0.818069	-8.55626	6.77095	1.2	0.234254	0.815642	-9.0619	11.4619	-1.49275	-0.267354	0.790446	-12.7454	9.75993
College	-					-					-					-
GAFT1
Comprehensive school or less	-8.47832	-3.65899	<0,001	-13.0436	-3.91303	-7.00163	-2.02062	0.0454388	-13.8589	-0.144319	-5.18667	-1.27603	0.207211	-13.3292	2.95586	-16.5114	-3.92069	<0.001	-24.9988	-8.02397
High school	-11.3204	-3.05505	0.00251338	-18.621	-4.0197	-12.8371	-2.617	0.00995613	-22.5445	-3.1297	4.53333	0.567405	0.572707	-11.4717	20.5384	-21.4638	-2.50597	0.0159835	-38.7255	-4.20202
College	-					-					-					-
GAFT2
Comprehensive school or less	-9.98342	-4.03643	<0,001	-14.8565	-5.11036	-8.58409	-2.363	0.0196581	-15.7731	-1.39505	-6.71333	-1.44261	0.154702	-16.0356	2.60898	-17.5797	-3.85869	<0.001	-26.7615	-8.39794
High school	-13.4046	-3.38907	0.000823965	-21.1975	-5.61182	-13.9388	-2.71047	0.00765571	-24.1158	-3.76178	-0.533333	-0.0583056	0.953713	-18.8574	17.7907	-22.5797	-2.4369	0.0189274	-41.2536	-3.90578
College	-					-					-					-
Professional education (n=237)			<0,001					0.002					0.476					0.031
GAFT0
None	-7.84762	-2.94162	0.00359583	-13.1038	-2.59143	-10.5497	-2.79347	0.00602936	-18.0234	-3.07599	-4.60714	-0.946972	0.347721	-14.3532	5.13888	-5.26429	-1.33997	0.187135	-13.182	2.65341
Vocational school	-5.82667	-2.17205	0.0308657	-11.112	-0.541354	-7.98148	-2.09947	0.0377704	-15.5049	-0.458108	-5.76923	-1.17898	0.24339	-15.5719	4.03342	-0.764286	-0.194541	0.846648	-8.68199	7.15341
University	-					-					-					-
GAFT1
None	-10.0619	-2.84861	0.00478548	-17.0212	-3.10259	-13.9825	-2.84064	0.00525204	-23.7235	-4.24137	3.03571	0.409652	0.683624	-11.8092	17.8807	-9.96429	-1.50451	0.139596	-23.312	3.3834
Vocational school	-9.55	-2.68879	0.00769146	-16.5479	-2.55213	-8.46296	-1.70796	0.0901059	-18.2688	1.34285	0.307692	0.0412814	0.967218	-14.6235	15.2389	-19.0143	-2.87097	0.00627033	-32.362	-5.6666
University	-					-					-					-
GAFT2
None	-13.5	-3.61143	<0,001	-20.865	-6.13497	-16.7281	-3.25088	0.00147592	-26.9113	-6.54488	-5.63571	-0.676071	0.501778	-22.3347	11.0633	-12.9357	-1.82409	0.0749342	-27.2279	1.35645
Vocational school	-15.07	-4.00921	<0,001	-22.4758	-7.66417	-13.9815	-2.69918	0.00790521	-24.2323	-3.73063	-10.8308	-1.29177	0.201741	-27.6268	5.96523	-21.5357	-3.03679	0.00400967	-35.8279	-7.24355
University	-					-					-					-
Work situation (n=237)			<0,001					<0,001					0.024					0.002
GAFT0
Employed	11.1976	3.80366	<0,001	5.39726	16.9979	11.997	2.88787	0.0045722	3.77519	20.2188	13.581	2.41605	0.0190373	2.31596	24.8459	6.10345	1.40143	0.168263	-2.67957	14.8865
Unemployed	7.92125	2.43422	0.0156829	1.50969	14.3328	6.87077	1.45032	0.149473	-2.50515	16.2467	9.54902	1.63193	0.108407	-2.17735	21.2754	6.8	1.38038	0.174603	-3.13457	16.7346
Sick leave	2.2381	0.576222	0.565026	-5.41467	9.89086	4.73077	0.886533	0.377033	-5.83035	15.2919	1.91667	0.268573	0.789263	-12.3852	16.2185	-1	-0.152248	0.879703	-14.2461	12.2461
Temporary retirement	-					-					-					-
GAFT1
Employed	16.7356	4.41312	<0,001	9.26379	24.2073	16.8881	3.30154	0.00125373	6.76446	27.0118	20.9905	2.39853	0.0198797	3.4523	38.5287	16.5862	2.41185	0.0202128	2.71751	30.4549
Unemployed	5.68864	1.35707	0.176083	-2.57051	13.9478	-1.18462	-0.20308	0.839403	-12.7293	10.3601	22.6863	2.49031	0.015813	4.42979	40.9428	3.9	0.501376	0.618664	-11.787	19.587
Sick leave	4.71429	0.942224	0.347062	-5.14376	14.5723	6.54396	0.995942	0.321202	-6.46011	19.548	13.5833	1.22255	0.226711	-8.68285	35.8495	-10.6667	-1.02846	0.309483	-31.5827	10.2494
Temporary retirement	-					-					-					-
GAFT2
Employed	18.0557	4.46465	<0,001	10.0876	26.0239	16.6014	3.08878	0.00247699	5.96411	27.2387	20.0857	1.96941	0.053951	-0.353206	40.5246	21.3103	2.86091	0.00649668	6.28843	36.3323
Unemployed	4.26099	0.953173	0.341499	-4.54683	13.0688	-3.46769	-0.565766	0.572567	-15.5981	8.66276	15.5294	1.46276	0.149226	-5.74662	36.8054	8	0.949509	0.347668	-8.99145	24.9915
Sick leave	6	1.12449	0.261971	-4.51292	16.5129	6.54945	0.948648	0.34463	-7.1144	20.2133	11.25	0.868842	0.388709	-14.6989	37.1989	-3.66667	-0.326394	0.74571	-26.3219	18.9886
Temporary retirement	-					-					-					-
†First-episode psychosis; ‡Confirmed clinical high-risk to psychosis; §Nonconfirmed clinical high risk to psychosis.
GAFT0 =functioning at baseline, GAFT1=functioning at 9 months, GAFT2=functioning at 18 months.
* Number of cases for all variables except confidats. ¤ Number of confidants shown separately.
