# Supplementary material for: Short-term functional outcome in psychotic patients: results of the Turku early psychosis study (TEPS)
Source: BMC Psychiatry. 2021 Dec 2;21:602. doi: 10.1186/s12888-021-03516-4 (PMC8641211; doi:10.1186/s12888-021-03516-4)
Supplement: Supplementary file 4 — Additional file 4: Supplementary Table 3. Repeated bivariate measures ANOVA of functional outcomes for neuropsychological tests by diagnostic groups. Significant associations bolded. [file 12888_2021_3516_MOESM4_ESM.xlsx]

## Sheet: Sheet1
Supplementary Table 3. Repeated bivariate measures ANOVA of functional outcomes for neuropsychological tests by diagnostic groups. Significant associations bolded.
Total sample*	ALL (n=237)					FEP† (n=130)					CHR-P‡ (n=60)					CHR-N§ (n=47)
Neuropsychological sample¤	ALL (n=219)					FEP† (n=119)					CHR-P‡ (n=54)					CHR-N§ (n=46)
	B	t	p	CI95%		B	t	p	CI95%		B	t	p	CI95%		B	t	p	CI95%
Vocabulary			0.003					0.02					0.903					0.017
GAFT0	0.116558	1.41842	0.157509	-0.0454084	0.278525	0.0852077	0.681473	0.49693	-0.162439	0.332854	0.0930529	0.776661	0.440877	-0.147366	0.333472	0.179366	1.44313	0.156066	-0.071123	0.429854
GAFT1	0.281102	2.6223	0.00935563	0.0698162	0.492388	0.41529	2.68168	0.00839399	0.108566	0.722014	-0.0896573	-0.468839	0.641144	-0.473394	0.294079	0.345547	1.57331	0.122811	-0.0970899	0.788184
GAFT2	0.357465	3.08817	0.00227813	0.129315	0.585616	0.376784	2.26697	0.0252446	0.0475925	0.705975	0.0480757	0.212232	0.832755	-0.406478	0.502629	0.644411	2.92445	0.00543605	0.200319	1.0885
Word fluency animals			0.001					0.001					0.501					0.422
GAFT0	0.455121	3.18269	0.00167413	0.173269	0.736972	0.623747	2.71322	0.00767891	0.168418	1.07908	0.214194	0.88764	0.378822	-0.270024	0.698412	0.0540321	0.289728	0.773385	-0.321818	0.429882
GAFT1	0.494525	2.60238	0.00989884	0.119979	0.869071	0.738097	2.50958	0.0134671	0.155571	1.32062	0.208186	0.539952	0.591535	-0.565505	0.981878	0.23858	0.72449	0.4726	-0.425095	0.902255
GAFT2	0.579489	2.81461	0.0053349	0.173686	0.985292	0.904081	2.91409	0.00428147	0.289601	1.51856	0.149626	0.327583	0.744543	-0.766928	1.06618	0.303528	0.86613	0.391117	-0.402741	1.0098
Word fluency s-words			0.015					0.069					0.365					0.46
GAFT0	0.415528	2.55761	0.0112245	0.0953042	0.735752	0.3788	1.58082	0.116642	-0.0958028	0.853404	0.227883	0.988811	0.327335	-0.234572	0.690339	0.307793	1.00508	0.320355	-0.309389	0.924976
GAFT1	0.514593	2.39709	0.0173775	0.0914683	0.937717	0.705099	2.33878	0.0210582	0.107978	1.30222	0.20302	0.550402	0.5844	-0.537146	0.943186	0.1698	0.309257	0.758586	-0.936755	1.27636
GAFT2	0.30667	1.30305	0.193944	-0.157201	0.77054	0.24658	0.752832	0.453076	-0.402148	0.895308	0.304885	0.700214	0.486915	-0.568844	1.17861	0.43322	0.743392	0.461196	-0.741258	1.6077
TMTA			0.052					0.737					0.02					0.005
GAFT0	-0.0935495	-1.07492	0.283612	-0.265085	0.0779864	0.0613335	0.466051	0.642053	-0.199322	0.321989	-0.168456	-1.11493	0.270009	-0.471643	0.134732	-0.203929	-1.66591	0.102837	-0.450637	0.0427786
GAFT1	-0.176918	-1.5456	0.123665	-0.402529	0.0486944	0.0516019	0.307654	0.758897	-0.280602	0.383806	-0.412601	-1.74605	0.0867078	-0.886783	0.0615802	-0.557289	-2.68408	0.0102126	-0.975736	-0.138843
GAFT2	-0.253699	-2.04884	0.0416868	-0.49776	-0.00963747	0.0220709	0.123599	0.901847	-0.331606	0.375748	-0.630339	-2.30125	0.0254169	-1.17998	-0.080696	-0.59494	-2.68611	0.0101596	-1.04132	-0.148561
TMTB			0.009					0.142					0.184					0.058
GAFT0	-0.0191274	-1.45224	0.147887	-0.0450875	0.00683272	-0.00648099	-0.319715	0.749759	-0.0466305	0.0336685	-0.0175879	-1.15119	0.254921	-0.0482455	0.0130698	-0.00766055	-0.2116	0.833396	-0.0806227	0.0653016
GAFT1	-0.0378665	-2.19317	0.0293623	-0.0718972	-0.00383578	-0.0325903	-1.27031	0.206516	-0.0834039	0.0182234	-0.0268039	-1.10206	0.275512	-0.075609	0.0220012	-0.114341	-1.84648	0.0715563	-0.239141	0.0104585
GAFT2	-0.0495312	-2.65433	0.00853786	-0.0863111	-0.0127512	-0.0513284	-1.89562	0.0604985	-0.104959	0.00230169	-0.0269329	-0.933382	0.354937	-0.0848351	0.0309693	-0.146592	-2.25811	0.0289498	-0.277426	-0.0157583
Digit symbol			0.001					0.153					0.048					0.052
GAFT0	0.165421	3.15365	0.00184172	0.0620342	0.268808	0.134133	1.59738	0.112902	-0.0321816	0.300448	0.142361	1.95085	0.0564727	-0.0040715	0.288794	0.0227494	0.256421	0.798821	-0.156052	0.201551
GAFT1	0.164206	2.35008	0.0196708	0.0264868	0.301925	0.0895959	0.831027	0.407666	-0.123942	0.303134	0.196037	1.67399	0.100137	-0.0389561	0.43103	0.308678	2.05061	0.0462909	0.00530455	0.612052
GAFT2	0.196615	2.59765	0.0100321	0.0474301	0.3458	0.144013	1.25991	0.210231	-0.0823813	0.370408	0.175165	1.25047	0.216724	-0.105924	0.456253	0.343146	2.14552	0.0374686	0.0208159	0.665477
WM verbal			0.046					0.933					0.027					0.134
GAFT0	0.576836	1.47815	0.140824	-0.192333	1.34601	-0.250599	-0.414726	0.679109	-1.4474	0.946198	1.05631	1.72538	0.0903986	-0.1722	2.28483	0.459274	0.78483	0.436759	-0.720097	1.63864
GAFT1	0.665608	1.29161	0.197871	-0.350111	1.68133	0.0778419	0.101061	0.919676	-1.44773	1.60341	1.28993	1.3096	0.196087	-0.686572	3.26644	1.18988	1.15497	0.254336	-0.886398	3.26616
GAFT2	1.16665	2.09717	0.0371417	0.0701851	2.26312	0.328793	0.401349	0.688901	-1.29377	1.95136	2.41655	2.12832	0.0380693	0.138147	4.69496	1.82599	1.68893	0.0983095	-0.352934	4.00491
WM visual			0.016					0.015					0.975					0.65
GAFT0	0.623119	2.03309	0.0432671	0.0190265	1.22721	0.619822	1.40651	0.162247	-0.253004	1.49265	0.249147	0.578804	0.56522	-0.614616	1.11291	0.571757	0.898864	0.373618	-0.710196	1.85371
GAFT1	0.796827	1.96998	0.0501179	-0.000413612	1.59407	1.23191	2.2219	0.0282301	0.133773	2.33005	0.236057	0.344126	0.732139	-1.14042	1.61254	-0.201883	-0.17729	0.860094	-2.49682	2.09305
GAFT2	0.870156	1.98066	0.0488985	0.00424012	1.73607	1.41002	2.39756	0.018101	0.245199	2.57484	-0.437583	-0.540329	0.591277	-2.06266	1.18749	0.789749	0.652983	0.517165	-1.64773	3.22723
HVLTtot			0.005					0.083					0.434					0.148
GAFT0	0.586213	3.02375	0.0027988	0.204095	0.968332	0.343586	1.10665	0.270733	-0.271344	0.958516	0.481385	1.78956	0.0793487	-0.0583954	1.02116	0.279942	0.80654	0.42427	-0.419572	0.979455
GAFT1	0.484751	1.87182	0.0625838	-0.0256882	0.99519	0.481165	1.21798	0.225702	-0.301283	1.26361	0.281851	0.642	0.523693	-0.599108	1.16281	0.644549	1.05176	0.298651	-0.590525	1.87962
GAFT2	0.644126	2.29902	0.0224597	0.0919009	1.19635	0.812085	1.95049	0.0535301	-0.0125479	1.63672	-0.00532575	-0.0102178	0.991887	-1.05123	1.04058	1.06992	1.66649	0.10272	-0.223988	2.36383
HVLT dilayed			0.071					0.443					0.123					0.953
GAFT0	1.2295	2.92992	0.00375461	0.402395	2.05661	0.533795	0.847687	0.398358	-0.713421	1.78101	2.00636	3.29759	0.00176292	0.785452	3.22727	-0.101773	-0.126588	0.899843	-1.72206	1.51852
GAFT1	0.354725	0.629094	0.529952	-0.756659	1.46611	0.106708	0.132629	0.894716	-1.48682	1.70023	1.0717	1.01726	0.31374	-1.04234	3.18575	-0.235062	-0.164777	0.869874	-3.11008	2.63995
GAFT2	0.799942	1.31001	0.191583	-0.403627	2.00351	0.833173	0.97695	0.330627	-0.855965	2.52231	0.499422	0.39754	0.692597	-2.02149	3.02033	0.525607	0.345716	0.731203	-2.53844	3.58966
BVMTtot			<0,001					0.005					0.129					0.16
GAFT0	0.608905	5.00176	<0,001	0.368958	0.848852	0.628498	3.44416	0.000797971	0.267069	0.989927	0.340931	1.77236	0.082193	-0.0450673	0.72693	0.437192	2.17046	0.0354114	0.0312391	0.843145
GAFT1	0.454835	2.72737	0.00690898	0.126136	0.783533	0.409347	1.69806	0.0921784	-0.0681188	0.886813	0.641817	2.12398	0.0384475	0.0354547	1.24818	0.36777	0.988639	0.328246	-0.38194	1.11748
GAFT2	0.437445	2.4059	0.0169749	0.0790725	0.795818	0.580305	2.28394	0.0241948	0.0770653	1.08355	0.0594944	0.159747	0.8737	-0.687841	0.80683	0.368432	0.927124	0.35892	-0.432459	1.16932
Problem solving			0.007					0.104					0.528					0.096
GAFT0	0.641303	3.37904	0.000862927	0.267228	1.01538	0.447925	1.65362	0.100908	-0.0885765	0.984426	0.671939	1.9635	0.0549462	-0.0147667	1.35865	0.479885	1.4785	0.146398	-0.174254	1.13403
GAFT1	0.466766	1.83127	0.0684376	-0.035617	0.969149	0.462688	1.33556	0.184306	-0.223473	1.14885	0.0678223	0.120262	0.904739	-1.06384	1.19948	0.746863	1.28928	0.204039	-0.420616	1.91434
GAFT2	0.498411	1.7997	0.0733041	-0.0474432	1.04426	0.441461	1.19553	0.234317	-0.289902	1.17282	0.0426869	0.0640002	0.949215	-1.29571	1.38108	0.949215	1.54819	0.128739	-0.286429	2.18486
Number of errors			0.037					0.692					0.006					0.142
GAFT0	-0.0418848	-1.05521	0.292518	-0.120125	0.036355	0.0524479	0.963031	0.337535	-0.0554195	0.160315	-0.169028	-2.70879	0.00917053	-0.294301	-0.0437552	-0.153828	-2.12669	0.039224	-0.2997	-0.00795668
GAFT1	-0.104574	-2.01344	0.045321	-0.20695	-0.00219839	-0.0489429	-0.704191	0.482725	-0.186601	0.0887153	-0.259628	-2.61953	0.0115687	-0.458605	-0.0606514	-0.127587	-0.946498	0.349183	-0.399435	0.144261
GAFT2	-0.109152	-1.9443	0.0531698	-0.219809	0.00150507	-0.0694919	-0.941037	0.348642	-0.215753	0.0767696	-0.187805	-1.55507	0.126114	-0.430259	0.0546497	-0.159061	-1.13197	0.263921	-0.442442	0.124319
Perseverative responces			0.118					0.927					0.002					0.142
GAFT0	-0.0476189	-0.885323	0.376976	-0.153639	0.0584013	0.068779	0.982531	0.327883	-0.0698685	0.207426	-0.214963	-2.2828	0.0266434	-0.404009	-0.0259159	-0.318562	-2.80914	0.0074442	-0.547259	-0.0898648
GAFT1	-0.08698	-1.22959	0.220202	-0.226415	0.0524549	0.00984026	0.109903	0.912676	-0.167496	0.187177	-0.429166	-2.97258	0.00449882	-0.719011	-0.139321	-0.199808	-0.912973	0.366347	-0.64117	0.241554
GAFT2	-0.125452	-1.64631	0.101168	-0.275654	0.0247506	-0.059034	-0.620513	0.536137	-0.247466	0.129398	-0.350309	-1.98591	0.0524308	-0.70444	0.00382248	-0.197056	-0.859048	0.395078	-0.659662	0.26555
Perseverative errors			0.082					0.961					0.003					0.128
GAFT0	-0.0667827	-0.994367	0.321167	-0.199164	0.0655991	0.0814025	0.914101	0.36256	-0.0949763	0.257781	-0.263169	-2.35645	0.0223302	-0.487376	-0.0389612	-0.370702	-2.7546	0.00857979	-0.642101	-0.0993043
GAFT1	-0.120309	-1.3625	0.174473	-0.294358	0.0537406	0.000753573	0.00661933	0.99473	-0.224729	0.226237	-0.49561	-2.87141	0.00593807	-0.842123	-0.149097	-0.238994	-0.923161	0.361075	-0.761089	0.283101
GAFT2	-0.173934	-1.82983	0.0686668	-0.361298	0.0134296	-0.0955247	-0.790529	0.430832	-0.334856	0.143807	-0.394113	-1.87054	0.0671522	-0.8171	0.0288739	-0.266158	-0.983227	0.330996	-0.812074	0.279758
Percent conceptual level responses			0.048					0.879					0.004					0.098
GAFT0	0.0520897	1.1727	0.242222	-0.0354647	0.139644	-0.0579936	-0.942671	0.347808	-0.179843	0.0638555	0.198811	2.82188	0.00678887	0.0573697	0.340252	0.178078	2.34923	0.0234756	0.0252073	0.330949
GAFT1	0.109709	1.88426	0.060886	-0.00505708	0.224475	0.0383094	0.487488	0.626832	-0.117339	0.193958	0.29294	2.60176	0.0121096	0.0669003	0.51898	0.159456	1.12171	0.26821	-0.127225	0.446137
GAFT2	0.109579	1.74017	0.0832672	-0.0145426	0.2337	0.0482545	0.577194	0.564927	-0.11733	0.213839	0.234974	1.72288	0.0909703	-0.0388299	0.508778	0.185787	1.25266	0.2171	-0.113317	0.48489
Number of categories completed			0.054					0.498					0.034					0.378
GAFT0	1.09553	1.93943	0.0537634	-0.0178952	2.20896	0.159632	0.200224	0.841656	-1.41945	1.73872	2.08333	2.44174	0.0181246	0.370427	3.79624	1.88542	1.85115	0.071024	-0.168606	3.93944
GAFT1	1.03461	1.38439	0.16768	-0.438477	2.5077	0.538682	0.530972	0.596453	-1.4707	2.54806	2.55345	1.8492	0.0702289	-0.218705	5.3256	0.606771	0.320488	0.750151	-3.21137	4.42492
GAFT2	1.24673	1.54604	0.123572	-0.342775	2.83624	0.947777	0.879649	0.380868	-1.18625	3.0818	1.86744	1.13221	0.262843	-1.44383	5.17871	1.21875	0.616814	0.54061	-2.76599	5.20349
Perceptual thinking index (PTI)			0.037					0.099					0.499					0.698
GAFT0	-1.62187	-2.38736	0.017844	-2.961	-0.282745	-1.69234	-1.70884	0.0902265	-3.6544	0.269715	-0.991559	-0.931091	0.356109	-3.12852	1.1454	-0.173109	-0.134586	0.893553	-2.76534	2.41913
GAFT1	-1.60059	-1.74299	0.0827778	-3.4107	0.209528	-1.91451	-1.48467	0.140416	-4.46929	0.640263	-1.40963	-0.830956	0.409798	-4.8137	1.99444	0.0915966	0.0401214	0.968178	-4.50946	4.69266
GAFT2	-1.25988	-1.26285	0.208022	-3.2264	0.706642	-1.46928	-1.07123	0.28635	-4.18664	1.24808	-0.135055	-0.0668824	0.946932	-4.18704	3.91694	-1.90924	-0.789393	0.434116	-6.78366	2.96517
Distorted perception (X-%)			0.004					0.053					0.271					0.253
GAFT0	-34.4326	-4.32389	<0,001	-50.1297	-18.7356	-32.8182	-2.9097	0.00435787	-55.1638	-10.4726	-29.8379	-2.10512	0.04013	-58.28	-1.39579	-14.0325	-0.869072	0.389524	-46.5737	18.5087
GAFT1	-27.7934	-2.52796	0.012198	-49.4651	-6.12164	-26.6947	-1.78319	0.0772399	-56.3532	2.96392	-27.0297	-1.16606	0.24891	-73.5446	19.4851	-26.732	-0.934156	0.355322	-84.4042	30.9402
GAFT2	-12.034	-0.998382	0.319227	-35.7934	11.7254	-9.84389	-0.61354	0.540752	-41.6307	21.943	0.281662	0.0101433	0.991946	-55.4395	56.0028	-32.8771	-1.08042	0.285842	-94.2047	28.4504
Incoherent thinking (WSum6)			0.433					0.504					0.275					0.288
GAFT0	-0.148122	-1.37551	0.170417	-0.360387	0.0641426	-0.136772	-0.893904	0.373273	-0.439903	0.166359	0.146655	0.876534	0.384771	-0.189081	0.482391	-0.2947	-1.41997	0.162664	-0.712968	0.123569
GAFT1	0.016326	0.112355	0.910648	-0.270099	0.302751	0.0188765	0.0947124	0.924711	-0.375979	0.413732	0.148441	0.555457	0.580964	-0.387817	0.684698	-0.0608611	-0.161635	0.872333	-0.819714	0.697992
GAFT2	-0.134093	-0.853711	0.394224	-0.443706	0.17552	-0.198798	-0.945797	0.34627	-0.615223	0.217628	0.34547	1.1026	0.275278	-0.283259	0.9742	-0.537664	-1.36612	0.178844	-1.33085	0.255525
Appropriate answers (XA%)			<0,001					0.011					0.069					0.29
GAFT0	34.8758	4.68532	4.98103e-06	20.2032	49.5485	35.7781	3.42093	0.000869422	15.0577	56.4984	28.1878	2.15768	0.0355934	1.9731	54.4024	6.62299	0.425141	0.672806	-24.7731	38.0191
GAFT1	30.6538	2.97877	0.00322978	10.369	50.9387	29.1417	2.0822	0.0395814	1.41387	56.8695	38.5246	1.83301	0.0725283	-3.6493	80.6984	22.3831	0.814052	0.419999	-33.0312	77.7973
GAFT2	22.0262	1.95412	0.0519962	-0.192134	44.2446	19.8776	1.32666	0.187297	-9.80688	49.562	18.7542	0.735108	0.465576	-32.4397	69.9481	36.4444	1.255	0.216103	-22.0805	94.9693
Extended appropriate answers (WDA%)			0.001					0.024					0.194					0.259
GAFT0	35.4436	4.60537	<0,001	20.2732	50.614	35.7007	3.31127	0.00124741	14.3404	57.0609	24.1001	1.84378	0.0709166	-2.12884	50.3291	12.4377	0.723653	0.473109	-22.2012	47.0765
GAFT1	26.8756	2.51538	0.0126286	5.8147	47.9365	25.1926	1.74155	0.0843077	-3.46632	53.8515	30.3709	1.44362	0.154843	-11.8449	72.5867	21.928	0.718875	0.476018	-39.5471	83.403
GAFT2	19.1541	1.6419	0.102087	-3.84118	42.1495	16.8929	1.09424	0.276177	-13.6926	47.4784	10.7199	0.423229	0.673873	-40.1061	61.5458	42.9195	1.33758	0.187908	-21.7486	107.588
†First-episode psychosis; ‡Confirmed clinical high-risk to psychosis; §Nonconfirmed clinical high risk to psychosis.
GAFT0 =functioning at baseline, GAFT1=functioning at 9 months, GAFT2=functioning at 18 months.
* Number of total sample. ¤ Number of neuropsychological tests.
